# Supplementary material for: Effects of anti-malarial prophylaxes on maternal transfer of Immunoglobulin-G (IgG) and association to immunity against Plasmodium falciparum infections among children in a Ugandan birth cohort
Source: PLoS One. 2023 Feb 22;18(2):e0277789. doi: 10.1371/journal.pone.0277789 (PMC9946240; doi:10.1371/journal.pone.0277789)
Supplement: S1 File — (DO) [file pone.0277789.s003.do]

stset survivaltime, failure(firstmalaria==1 ) scale(1)
ltable survivaltime firstmalaria, survival
ltable survivaltime firstmalaria, survival intervals(14)
stcox logMFIAMA1 logMFICSP logMFIEBA140 logMFIEBA140 logMFIEBA175 logMFIEBA181 logMFIEtramp5 logMFIGLURP logMFIHSP40 logMFIMSP1 logMFIMSP2CH150 logMFIMSP2Dd2 logMFIRh2 logMFIRh4 logMFIRh5 logMFISEA logMFITT  matPP bweight Gravidity matmalaria Txarm anyHP
estat phtest
estat phtest,detail
stcox logMFIAMA1 logMFICSP logMFIEBA140 logMFIEBA140 logMFIEBA175 logMFIEBA181 logMFIEtramp5 logMFIGLURP logMFIHSP40 logMFIMSP1 logMFIMSP2CH150 logMFIMSP2Dd2 logMFIRh2 logMFIRh4 logMFIRh5 logMFISEA logMFITT  matPP bweight Gravidity matmalaria Txarm anyHP, tvc(logMFIAMA1 logMFICSP logMFIEBA140 logMFIEBA140 logMFIEBA175 logMFIEBA181 logMFIEtramp5 logMFIGLURP logMFIHSP40 logMFIMSP1 logMFIMSP2CH150 logMFIMSP2Dd2 logMFIRh2 logMFIRh4 logMFIRh5 logMFISEA logMFITT  matPP bweight Gravidity matmalaria Txarm anyHP) texp(_t)
stcox logMFIAMA1 logMFICSP logMFIEBA140 logMFIEBA140 logMFIEBA175 logMFIEBA181 logMFIEtramp5 logMFIGLURP logMFIHSP40 logMFIMSP1 logMFIMSP2CH150 logMFIMSP2Dd2 logMFIRh2 logMFIRh4 logMFIRh5 logMFISEA logMFITT  matPP bweight Gravidity matmalaria Txarm anyHP, tvc( logMFICSP logMFIEBA140 logMFIEBA140 logMFIEBA175 logMFIEBA181 logMFIEtramp5 logMFIGLURP logMFIHSP40 logMFIMSP1 logMFIMSP2CH150 logMFIMSP2Dd2 logMFIRh2 logMFIRh4 logMFIRh5 logMFISEA logMFITT  matPP bweight Gravidity matmalaria Txarm anyHP) texp(_t)
stcox logMFIAMA1 logMFICSP logMFIEBA140 logMFIEBA140 logMFIEBA175 logMFIEBA181 logMFIEtramp5 logMFIGLURP logMFIHSP40 logMFIMSP1 logMFIMSP2CH150 logMFIMSP2Dd2 logMFIRh2 logMFIRh4 logMFIRh5 logMFISEA logMFITT  matPP bweight Gravidity matmalaria Txarm anyHP, tvc( logMFICSP logMFIEBA140 logMFIEBA140 logMFIEBA175 logMFIEBA181 logMFIEtramp5 logMFIGLURP logMFIHSP40 logMFIMSP1 logMFIMSP2CH150 logMFIMSP2Dd2 logMFIRh2 logMFIRh4 logMFIRh5 logMFISEA logMFITT  matPP bweight Gravidity matmalaria anyHP) texp(_t)
stcox logMFIAMA1 logMFICSP logMFIEBA140 logMFIEBA140 logMFIEBA175 logMFIEBA181 logMFIEtramp5 logMFIGLURP logMFIHSP40 logMFIMSP1 logMFIMSP2CH150 logMFIMSP2Dd2 logMFIRh2 logMFIRh4 logMFIRh5 logMFISEA logMFITT  matPP bweight Gravidity matmalaria Txarm anyHP, tvc( logMFICSP logMFIEBA140 logMFIEBA140 logMFIEBA175 logMFIEBA181 logMFIGLURP logMFIHSP40 logMFIMSP1 logMFIMSP2CH150 logMFIMSP2Dd2 logMFIRh2 logMFIRh4 logMFIRh5 logMFISEA logMFITT  matPP bweight Gravidity matmalaria anyHP) texp(_t)
stcox logMFIAMA1 logMFICSP logMFIEBA140 logMFIEBA140 logMFIEBA175 logMFIEBA181 logMFIEtramp5 logMFIGLURP logMFIHSP40 logMFIMSP1 logMFIMSP2CH150 logMFIMSP2Dd2 logMFIRh2 logMFIRh4 logMFIRh5 logMFISEA logMFITT  matPP bweight Gravidity matmalaria Txarm anyHP, tvc( logMFICSP logMFIEBA140 logMFIEBA140 logMFIEBA175 logMFIGLURP logMFIHSP40 logMFIMSP1 logMFIMSP2CH150 logMFIMSP2Dd2 logMFIRh2 logMFIRh4 logMFIRh5 logMFISEA logMFITT  matPP bweight Gravidity matmalaria anyHP) texp(_t)
stcox logMFIAMA1 logMFICSP logMFIEBA140 logMFIEBA140 logMFIEBA175 logMFIEBA181 logMFIEtramp5 logMFIGLURP logMFIHSP40 logMFIMSP1 logMFIMSP2CH150 logMFIMSP2Dd2 logMFIRh2 logMFIRh4 logMFIRh5 logMFISEA logMFITT  matPP bweight Gravidity matmalaria Txarm anyHP, tvc( logMFICSP logMFIEBA140 logMFIEBA175 logMFIGLURP logMFIHSP40 logMFIMSP1 logMFIMSP2CH150 logMFIMSP2Dd2 logMFIRh2 logMFIRh4 logMFIRh5 logMFISEA logMFITT  matPP bweight Gravidity matmalaria anyHP) texp(_t)
stcox logMFIAMA1 logMFICSP logMFIEBA140 logMFIEBA140 logMFIEBA175 logMFIEBA181 logMFIEtramp5 logMFIGLURP logMFIHSP40 logMFIMSP1 logMFIMSP2CH150 logMFIMSP2Dd2 logMFIRh2 logMFIRh4 logMFIRh5 logMFISEA logMFITT  matPP bweight Gravidity matmalaria Txarm anyHP, tvc( logMFICSP logMFIEBA175 logMFIGLURP logMFIHSP40 logMFIMSP1 logMFIMSP2CH150 logMFIMSP2Dd2 logMFIRh2 logMFIRh4 logMFIRh5 logMFISEA logMFITT  matPP bweight Gravidity matmalaria anyHP) texp(_t)
stcox logMFIAMA1 logMFICSP logMFIEBA140 logMFIEBA140 logMFIEBA175 logMFIEBA181 logMFIEtramp5 logMFIGLURP logMFIHSP40 logMFIMSP1 logMFIMSP2CH150 logMFIMSP2Dd2 logMFIRh2 logMFIRh4 logMFIRh5 logMFISEA logMFITT  matPP bweight Gravidity matmalaria Txarm anyHP, tvc( logMFICSP logMFIEBA175 logMFIGLURP logMFIHSP40 logMFIMSP1 logMFIMSP2CH150 logMFIMSP2Dd2 logMFIRh2 logMFIRh4 logMFIRh5 logMFISEA logMFITT  matPP bweight Gravidity matmalaria) texp(_t)
stcox logMFIAMA1 logMFICSP logMFIEBA140 logMFIEBA140 logMFIEBA175 logMFIEBA181 logMFIEtramp5 logMFIGLURP logMFIHSP40 logMFIMSP1 logMFIMSP2CH150 logMFIMSP2Dd2 logMFIRh2 logMFIRh4 logMFIRh5 logMFISEA logMFITT  matPP bweight Gravidity matmalaria Txarm anyHP, tvc( logMFICSP logMFIEBA175 logMFIHSP40 logMFIMSP1 logMFIMSP2CH150 logMFIMSP2Dd2 logMFIRh2 logMFIRh4 logMFIRh5 logMFISEA logMFITT  matPP bweight Gravidity matmalaria) texp(_t)
stcox logMFIAMA1 logMFICSP logMFIEBA140 logMFIEBA140 logMFIEBA175 logMFIEBA181 logMFIEtramp5 logMFIGLURP logMFIHSP40 logMFIMSP1 logMFIMSP2CH150 logMFIMSP2Dd2 logMFIRh2 logMFIRh4 logMFIRh5 logMFISEA logMFITT  matPP bweight Gravidity matmalaria Txarm anyHP, tvc( logMFICSP logMFIEBA175 logMFIMSP1 logMFIMSP2CH150 logMFIMSP2Dd2 logMFIRh2 logMFIRh4 logMFIRh5 logMFISEA logMFITT  matPP bweight Gravidity matmalaria) texp(_t)
stcox logMFIAMA1 logMFICSP logMFIEBA140 logMFIEBA140 logMFIEBA175 logMFIEBA181 logMFIEtramp5 logMFIGLURP logMFIHSP40 logMFIMSP1 logMFIMSP2CH150 logMFIMSP2Dd2 logMFIRh2 logMFIRh4 logMFIRh5 logMFISEA logMFITT  matPP bweight Gravidity matmalaria Txarm anyHP, tvc( logMFICSP logMFIEBA175 logMFIMSP1 logMFIMSP2CH150 logMFIMSP2Dd2 logMFIRh2 logMFIRh4 logMFIRh5 logMFISEA logMFITT  bweight Gravidity matmalaria) texp(_t)
stcox logMFIAMA1 logMFICSP logMFIEBA140 logMFIEBA140 logMFIEBA175 logMFIEBA181 logMFIEtramp5 logMFIGLURP logMFIHSP40 logMFIMSP1 logMFIMSP2CH150 logMFIMSP2Dd2 logMFIRh2 logMFIRh4 logMFIRh5 logMFISEA logMFITT  matPP bweight Gravidity matmalaria Txarm anyHP, tvc( logMFICSP logMFIEBA175 logMFIMSP1  logMFIMSP2Dd2 logMFIRh2 logMFIRh4 logMFIRh5 logMFISEA logMFITT  bweight Gravidity matmalaria) texp(_t)
stcox logMFIAMA1 logMFICSP logMFIEBA140 logMFIEBA140 logMFIEBA175 logMFIEBA181 logMFIEtramp5 logMFIGLURP logMFIHSP40 logMFIMSP1 logMFIMSP2CH150 logMFIMSP2Dd2 logMFIRh2 logMFIRh4 logMFIRh5 logMFISEA logMFITT  matPP bweight Gravidity matmalaria Txarm anyHP, tvc( logMFICSP logMFIMSP1  logMFIMSP2Dd2 logMFIRh2 logMFIRh4 logMFIRh5 logMFISEA logMFITT  bweight Gravidity matmalaria) texp(_t)
stcox logMFIAMA1 logMFICSP logMFIEBA140 logMFIEBA140 logMFIEBA175 logMFIEBA181 logMFIEtramp5 logMFIGLURP logMFIHSP40 logMFIMSP1 logMFIMSP2CH150 logMFIMSP2Dd2 logMFIRh2 logMFIRh4 logMFIRh5 logMFISEA logMFITT  matPP bweight Gravidity matmalaria Txarm anyHP, tvc( logMFICSP logMFIMSP1  logMFIMSP2Dd2 logMFIRh2 logMFIRh4 logMFIRh5 logMFISEA logMFITT  bweight  matmalaria) texp(_t)
stcox logMFIAMA1 logMFICSP logMFIEBA140 logMFIEBA140 logMFIEBA175 logMFIEBA181 logMFIEtramp5 logMFIGLURP logMFIHSP40 logMFIMSP1 logMFIMSP2CH150 logMFIMSP2Dd2 logMFIRh2 logMFIRh4 logMFIRh5 logMFISEA logMFITT  matPP bweight Gravidity matmalaria Txarm anyHP, tvc( logMFICSP logMFIMSP1  logMFIMSP2Dd2 logMFIRh2  logMFIRh5 logMFISEA logMFITT  bweight  matmalaria) texp(_t)
stcox logMFIAMA1 logMFICSP logMFIEBA140 logMFIEBA140 logMFIEBA175 logMFIEBA181 logMFIEtramp5 logMFIGLURP logMFIHSP40 logMFIMSP1 logMFIMSP2CH150 logMFIMSP2Dd2 logMFIRh2 logMFIRh4 logMFIRh5 logMFISEA logMFITT  matPP bweight Gravidity matmalaria Txarm anyHP, tvc( logMFICSP logMFIMSP1  logMFIMSP2Dd2 logMFIRh2  logMFIRh5 logMFISEA logMFITT    matmalaria) texp(_t)
stcox logMFIAMA1 logMFICSP logMFIEBA140 logMFIEBA140 logMFIEBA175 logMFIEBA181 logMFIEtramp5 logMFIGLURP logMFIHSP40 logMFIMSP1 logMFIMSP2CH150 logMFIMSP2Dd2 logMFIRh2 logMFIRh4 logMFIRh5 logMFISEA logMFITT  matPP bweight Gravidity matmalaria Txarm anyHP, tvc( logMFICSP logMFIMSP1  logMFIMSP2Dd2  logMFIRh5 logMFISEA logMFITT    matmalaria) texp(_t)
stcox logMFIAMA1 logMFICSP logMFIEBA140 logMFIEBA140 logMFIEBA175 logMFIEBA181 logMFIEtramp5 logMFIGLURP logMFIHSP40 logMFIMSP1 logMFIMSP2CH150 logMFIMSP2Dd2 logMFIRh2 logMFIRh4 logMFIRh5 logMFISEA logMFITT  matPP bweight Gravidity matmalaria Txarm anyHP, tvc( logMFICSP   logMFIMSP2Dd2  logMFIRh5 logMFISEA logMFITT    matmalaria) texp(_t)
stcox logMFIAMA1 logMFICSP logMFIEBA140 logMFIEBA140 logMFIEBA175 logMFIEBA181 logMFIEtramp5 logMFIGLURP logMFIHSP40 logMFIMSP1 logMFIMSP2CH150 logMFIMSP2Dd2 logMFIRh2 logMFIRh4 logMFIRh5 logMFISEA logMFITT  matPP bweight Gravidity matmalaria Txarm anyHP, tvc( logMFICSP   logMFIMSP2Dd2  logMFIRh5 logMFISEA     matmalaria) texp(_t)
stcox logMFIAMA1 logMFICSP logMFIEBA140 logMFIEBA140 logMFIEBA175 logMFIEBA181 logMFIEtramp5 logMFIGLURP logMFIHSP40 logMFIMSP1 logMFIMSP2CH150 logMFIMSP2Dd2 logMFIRh2 logMFIRh4 logMFIRh5 logMFISEA logMFITT  matPP bweight Gravidity matmalaria Txarm anyHP, tvc(    logMFIMSP2Dd2  logMFIRh5 logMFISEA     matmalaria) texp(_t)
stcox logMFIAMA1 logMFICSP logMFIEBA140 logMFIEBA140 logMFIEBA175 logMFIEBA181 logMFIEtramp5 logMFIGLURP logMFIHSP40 logMFIMSP1 logMFIMSP2CH150 logMFIMSP2Dd2 logMFIRh2 logMFIRh4 logMFIRh5 logMFISEA logMFITT  matPP bweight Gravidity matmalaria Txarm anyHP, tvc(    logMFIMSP2Dd2  logMFIRh5 logMFISEA     ) texp(_t)
stcox logMFIAMA1 logMFICSP logMFIEBA140 logMFIEBA140 logMFIEBA175 logMFIEBA181 logMFIEtramp5 logMFIGLURP logMFIHSP40 logMFIMSP1 logMFIMSP2CH150 logMFIMSP2Dd2 logMFIRh2 logMFIRh4 logMFIRh5 logMFISEA logMFITT  matPP bweight Gravidity matmalaria Txarm anyHP, tvc(      logMFIRh5 logMFISEA     ) texp(_t)
stcox logMFIAMA1   matPP bweight Gravidity matmalaria Txarm anyHP
stcox logMFIAMA1
stcox logMFICSP
stcox logMFIEBA140
stcox logMFIEBA175
stcox logMFIEBA181
stcox logMFIEtramp5
stcox logMFIGLURP
stcox logMFIHSP40
stcox logMFIMSP1
stcox logMFIMSP2CH150
stcox logMFIMSP2Dd2
stcox logMFIRh2
stcox logMFIRh4
stcox logMFIRh5
stcox logMFISEA
stcox logMFITT
stcox   matPP
stcox bweight
stcox Gravidity
stcox matmalaria
stcox Txarm
stcox  anyHP
stcox logMFIAMA1    logMFIEBA175  logMFIEtramp5  logMFIHSP40     logMFIRh4  logMFISEA        anyHP, tvc(       logMFIRh5 logMFISEA     ) texp(_t)
stcox logMFIAMA1    logMFIEBA175  logMFIEtramp5  logMFIHSP40     logMFIRh4  logMFISEA        anyHP
stcox logMFIAMA1    logMFIEBA175  logMFIEtramp5  logMFIHSP40     logMFIRh4  logMFISEA        anyHP, tvc(       logMFIRh5 logMFISEA     ) texp(_t)
stcox logMFIAMA1    logMFIEBA175  logMFIEtramp5  logMFIHSP40     logMFIRh4  logMFISEA        anyHP, tvc(       logMFIRh5 logMFISEA     ) texp(_t)
stcox logMFIAMA1    logMFIEBA175  logMFIEtramp5  logMFIHSP40     logMFIRh4  logMFISEA   logMFIRh5     anyHP, tvc(       logMFIRh5 logMFISEA     ) texp(_t)
